# Supplementary material for: Procedural Optimization in CT-Guided Lung Biopsy: Impact of Needle Angle and Patient Positioning on Complication Rates
Source: Diagnostics (Basel). 2026 Jun 10;16(12):1792. doi: 10.3390/diagnostics16121792 (PMC13297760; doi:10.3390/diagnostics16121792)
Supplement: Supplementary file 1 [file diagnostics-16-01792-s001.zip]

Archive with 1 entries (1 files):
- diagnostics-4308407-supplementary.pdf
